# Supplementary material for: Fracture Healing in 37 Dogs and Cats with Implant Failure after Surgery (2013–2018)
Source: Animals (Basel). 2023 May 5;13(9):1549. doi: 10.3390/ani13091549 (PMC10177280; doi:10.3390/ani13091549)
Supplement: Supplementary file 1 [file animals-13-01549-s001.zip]

Archive with 2 entries (2 files):
- animals-2327271-Supplementary Table S1.pdf
- Supplementary Data File.xlsx
