# Supplementary material for: Fracture Healing in 37 Dogs and Cats with Implant Failure after Surgery (2013–2018)
Source: Animals (Basel). 2023 May 5;13(9):1549. doi: 10.3390/ani13091549 (PMC10177280; doi:10.3390/ani13091549)
Supplement: Supplementary file 1 [file animals-13-01549-s001.zip › Supplementary Data File.xlsx]

## Sheet: Notes for Tables
Note: DSH, domestic short hair; DMH, domestic medium hair; MRSP, methicillin resistant Staphylococcus pseudintermedius; Staph, Staphylococcus spp.; Staph pseud, Staphylococcus pseudointermedius; DCP, Dynamic compression plate; LCP, Locking compression plate; LC-DCP, Limited contact dynamic compression plate; TOR, titanium orbital rim plate; K, Kirschner; “, inch; IM intramedullary; G, gauge; DBM,…
Case 11 is listed twice as it had fractures of both the tibia and femur
Case 27 is listed twice as it had bilateral fractures that both failed
Case 36 is listed once, as despite having bilateral fractures, only one side failed

## Sheet: Diaphyseal Fractures (n=17)
Implant complications of Diaphyseal Fractures (n= 17 cases)
Case #	Breed	Age, y,m	Weight, kg	Bone	Configuration	Reconstructable	Treatment	Implants	Plate length	Cortices (above, below)	Bone Screw Density	Plate Span, %	Plate Span Ratio	Plate Working Length	AMI	Plate side	Bone graft	Bacteria	Complication	Complication Classification	Time to failure, d	Second Treatment	Area Moment of Inertia, mm4	Outcome	Follow up, d
3	Springer X	12y	47	Tibia/Fibula	Comminuted	N	Bridging plate	3.5mm broad DCP plate	11 hole	9,10	0.91	77.11	2.79	26	46.7	Medial	Autograft	Y (MRSP)	Screw pull out	Major	20	3.5mm broad DCP medial, 2.7mm SOP cranial, 2.7mm lag screw.	46.7	Delayed union	20
15	DSH	2m	0.91	Femur	Comminuted	N	Bridging plate	Stacked 1.5mm straight plates	9 hole	5,6	0.67	73.18	2.96	17.7	0.16	Lateral	N	N	Screw loosening	Minor	90	None		Malunion	29
18	Labrador Retriever	1y	27	Femur	Comminuted	N	Bridging plate	3.5mm LCP, 1/8" pin, 20G wire	11 hole	6,6	0.55	83.21	4.65	72.9	32.94	Lateral	Autograft	N	Pin migration	Minor	16	None		Malunion	16
1	Labrador Retriever	8y	39.6	Tibia	Comminuted (Grade 1 open)	N	Bridging plate, plus independent screws in lag	3.5mm DCP, 2.4mm cortical screws	12 hole	10,12	0.83	71.93	3.53	38.5	32.94	Medial	Autograft	Y (MRSP)	Plate bending	Major	23	4.5mm limb lengthening plate, amikacin beads	54.9	Delayed union	217
11	DSH	7m	4.05	Tibia	Comminuted (Grade 1 open)	N	Bridging plate , pins, cerclage	Stacked 1.5mm cuttable plates with spaces, 0.062" IM pin, 24G cerclage	14 hole	10,9	0.79	62.07	3.15	6.3	1.4	Medial	N	N	Plate / pin bending	Minor	11	None		Malunion	13
2	Pomeranian	9y6m	12	Tibia/Fibula	Comminuted	Y	Bridging plate, cerclage	2.0mm LCP, 24G wire	13 hole	7,8	0.62	95.82	2.64	41.4	0.79	Medial	Autograft	N	Plate breakage	Major	45	1.5/2.0mm LCP, lateral splint	0.79	Delayed union	139
14	Shih Tzu X	7y	4.3	Femur	Comminuted	Y	Neutralization plate	1.5/2.0mm LCP and cerclage	10 hole	5,6	0.7	70.21	2.81	21.7	0.79	Lateral	N	N	Plate / pin breakage	Major	106	1.5mm/2.0 LCP, 0.045'' IM pin	0.79	Non-union (amputation)	323
37	Labrador Retriever	3y	31	Ulna	Comminuted (Grade 1 open)	Y	Bridging plate	2.4mm LCP, two 0.062" K wires	11 hole	7,7	0.82	37.33	2.81	15.4	2.66	Caudal	N	N	screw pull out/Pin migration	Major	132	Lateral splint		Healed	132
33	Sheltand Sheepdog	1y5m	30	Ulna	Comminuted (Monteggia type 1)	Y	Neutralization plate	1.5/2.0mm cut-to-length plate	7 hole	4,4	0.57	31.46	5.52	18.5	0.58	Lateral	N	N	Screw pull out	Major	36	Screw removal		Delayed union	68
36	DSH	3y	4.15	Ulna	Comminuted (Monteggia type 3)	Y	Neutralization plate	2.0mm DCP, 1.5/2.0mm LC-DCP	7 hole	6,8	1	33.13	6.84	6.6	1.4	Lateral	N	N	Screw pull out	Major	48	1.5mm/2.0 LCP + cancellous autograft	0.79	Healed	150
16	Rhodesion Ridgeback	3m	9.5	Femur	Long oblique	Y	Neutralization plate , lag screw	2.0mm LC-DCP, 2.0mm cortical screw	10 hole	10,8	0.8	59.83	2.23	30.7	2.66	Lateral	N	N	Screw breakage	Minor	10	None		Malunion	27
30	Chihuahua	1y1m	1.7	Radius/ulna	Short oblique	Y	Bridging plate	1.5mm straight plate	8 hole	10,6	1	59.52	5.18	4.8	0.16	Cranial	N	N	Plate breakage	Minor	23	None		Malunion	23
10	Staffordshire Terrier	3y	29	Metatarsals 2&3	Spiral	Y	Partial tarsal arthrodesis (Neutralization)	2.0 mm DCP medial, 2.0 mm LC-DCP lateral	8 hole	6,6						Medial & Lateral	N	N	Screw breakage	Minor	59	None		Healed	59
17	Rat Terrier	8y8m	3.6	Femur	Transverse	Y	Neutralization plate	2.0mm LCP	9 hole	10,8	1	84.46	8.77	10	0.79	Lateral	Autograft	N	Plate breakage	Major	29	2.0mm LCP, 2.0mm limb lengthening plate (thick)	2.66	Delayed union	846
21	DMH	9m	2.36	Humerus	Transverse	Y	Neutralization plate	2.0mm DCP	8 hole	8,7	1	44.79	28.67	7.4	1.4	Medial	N	N	Broken screw, plate shift	Minor	70	None		Delayed union	70
32	Shorthaired Chihuahua	8m	1.12	Radius/ulna	Transverse	Y	Neutralization plate	1.5mm straight plate	7 hole	8,6	1	49.93	21.94	3.9	0.16	Cranial	DBM	N	Plate breakage	Major	24	1.5mm cuttable plate + autograft	0.16	Delayed union	70
31	Mi-Ki	9y	5.75	Radius/ulna	Transverse (Grade 2 open)	Y	Neutralization plate	1.5/2.0mm DCP	8 hole	8,8	1	44.83	9.88	6	0.42	Cranial	N	N	Plate breakage	Major	44	Lateral splint		Non-union	71

## Sheet: Physeal Fractures (n=15)
Implant complications of Phyeal Fractures (n= 15 cases)
Case #	Breed	Age, y,m	Weight, kg	Bone	Location	Config	Salter-Harris Type	Treatment	Implants	Plate length	Cortices (above, below)	AMI	Plate side	Bone graft	Bacteria	Complication	Complication Classification	Time to failure, d	Second treatment	AMI	Outcome	Follow up, d
4	Labrador Retriever	3m	9.2	Tibia/Fibula	Proximal metaphysis	Short oblique	II	Pin	7/64" K wires	n/a	n/a			N	N	Pin migration	Minor	268	None		Healed	268
5	Pomeranian	4m	1.36	Tibia	Proximal metaphysis	Short oblique	II	Pin	0.062" K wires	n/a	n/a			N	N	Pin migration	Major	69	Pin removal		Healed	69
6	Mixed	0y5m	13.5	Tibia	Apophysis	Avulsion	I	Pin	0.045" K wires	n/a	n/a			N	Y (Pasteurella canis)	Pin bending	Major	13	0.062" K wires, 20G wire		Healed	124
7	Poodle X	4m	7.5	Tibia	Apophysis	Avulsion	I	Pin	5/64" K wires	n/a	n/a			N	N	Pin migration	Major	19	Pin removal		Delayed union	91
11	DSH	7m	4.05	Femur	Distal metaphysis	Transverse	II	Cross pins	0.045" K wires (femur)	n/a	n/a			N	N	Plate / pin bending	Minor	11	None		Malunion	13
13	Yorkie	6m	2.42	Femur	Distal metaphysis	Short oblique	II	Cross pins	0.045" and 0.035" K wires	n/a	n/a			N	N	Pin migration	Major	38	Pin removal		Healed	38
22	Labrador Retriever	4m	19	Humerus	Lateral condyle (articular)	Long oblique	IV	Transcondylar screw, K wire	0.062" K wire, 0.045" k wire, 3.5mm cortical screw	n/a	n/a			N	N	Pin loosening	Major	57	Pin removal		Delayed union	57
23	French Bulldog	4m	5.15	Humerus	Lateral condyle (articular)	Long oblique	IV	Transcondylar screw, K wire	0.045mm K wire, 2.4mm cortical screw	n/a	n/a			N	N	Screw loosening	Minor	44	None		Malunion	44
25	Labrador X	5m	15.5	Humerus	Lateral condyle (articular)	Long oblique	IV	Transcondylar screw, K wire	4.5mm cortical screw, 0.062" K wire	n/a	n/a			Autograft	N	Screw loosening	Major	28	Screw removal		Delayed union	176
26	Chi X	4m	1.88	Humerus	Lateral condyle (articular)	Long oblique	IV	Transcondylar screw, neutralization plate	1.3mm titanium orbital rim plate, 2.4mm cortical screw	6 hole	6,4	0.03	Lateral	N	N	Plate breakage, screw loosening	Major	27	Splint		Delayed union	76
27	Bulldog X	4m	8.5	Humerus (bilateral)	Lateral condyle (articular)	Long oblique	IV	Transcondylar screw, K wire	3.5mm cortical screw , 0.045" K wire	n/a	n/a			N	N	Bent wire, screw loosening	Major	20	2.0mm LCP, 4.5mm screw	2.66	Delayed union	1453
27	Bulldog X	4m	8.5	Humerus (bilateral)	Lateral condyle (articular)	Long oblique	IV	Transcondylar screw, K wire	3.5mm cortical screw , 0.045" K wire	n/a	n/a			N	N	Bent wire, screw loosening	Major	20	2.0mm LCP, 4.5mm screw	2.66	Delayed union	1453
28	Fox Terrier	4m	1.9	Humerus	Lateral condyle (articular)	Long oblique	IV	Transcondylar screw, neutralization plate	2.0mm DCP, 2.4mm cortical screw	5 hole	4,4	0.42	Lateral	N	N	Screw loosening	Minor	46	None		Healed	58
29	Yorkshire Terrier	4m	2.02	Humerus	Lateral condyle (articular)	Long oblique	IV	Transcondylar screw, K wire	2.0mm cortical screw and 0.035" K wire	n/a	n/a			N	N	Bent wire, screw loosening	Major	22	1.5mm LCP, 2.4mm screw, ESF	0.35	Malunion	320
35	Lab	6m	18	Ulna	Apophysis	Transverse	II	Pin/tension band	0.045" K wires, 20G wire	n/a	n/a			N	N	Broken wire	Minor	106	None		Non-union	106

## Sheet: Other (n=7)
Implant Complications of Articular, Metaphyseal and Pelvic Fractures (n= 9 cases)
Case #	Breed	Age, y,m	Weight, kg	Bone fractured	Location	Configuration	Reconstructable	Treatment	Implants	Plate length	Cortices (above, below)	AMI	Plate side	Bone graft	Bacteria	Complication	Classification	Time to failure, d	Second treatment	Outcome	Follow up,
24	Terrier X	5y	14.35	Humerus	Bicondylar	Comminuted Y fracture	Y	Transcondylar screw, bridging plate	2.7mm cortical screw, double 2.0mm LCP	9,8 hole	8,9	2.66	Medial & Lateral	Osteoallograft + DBM	N	Bent screw	Minor	125	None	Healed	125
34	Rhodesian ridgeback	1y 9m	37.1	Ulna	Olecranon	Long oblique (Articular)	Y	Screws	2.0mm cortical screws	n/a	n/a			N	Y (Staph Pseud.)	Screw breakage	Major	1315	Screw removal	Healed	1387
8	Labrador Retriever	2y10m	54	Fibula	Metaphyseal	Long oblique	Y	Pin & tension band, screws	5/64” K wires, 18G wire, 3.5mm cortical screw	n/a	n/a			N	N	Pin migration	Minor	55	None	Delayed union	88
9	Abyssinian	3y3m	4.93	Fibula	Epiphyseal	Long oblique	Y	Neutralization plate	1.5mm straight plate	5 hole	4,4	0.16	Lateral	N	Staph	Screw	Minor	67	None	Healed	73
12	Whippet	2y	26.2	Femur	Articular	Short oblique	Y	Positional screws	2.4mm cortical screws	n/a	n/a			N	N	Screw loosening	Major	203	TKR	Non-union	203
19	Labrador X	1y1m	10	Ilium	Shaft	Transverse	Y	Neutralization plate	2.0mm DCP	7 hole	8,6	0.42	Lateral	N	N	Plate bending	Minor	65	None	Malunion	65
20	Golden Retriever	5y5m	26.1	Ischium	Acetabular	Comminuted	Y	Neutralization plate	2.7mm SOP, 0.062" K wires and 18G wire	6 hole	6,6		Lateral	N	N	Plate breakage	Minor	62	None	Malunion	331
